# Supplementary material for: Development and Validation of a Population Assay for the Seroprevalence of Lumpy Skin Disease
Source: Microorganisms. 2026 Feb 5;14(2):373. doi: 10.3390/microorganisms14020373 (PMC12942835; doi:10.3390/microorganisms14020373)
Supplement: Supplementary file 1 [file microorganisms-14-00373-s001.zip]

Archive with 1 entries (1 files):
- microorganisms-4066737-supplementary.pdf
